# Supplementary material for: Synthesis and Preclinical Validation of Novel Indole Derivatives as a GPR17 Agonist for Glioblastoma Treatment
Source: J Med Chem. 2021 Jul 26;64(15):10908–18. doi: 10.1021/acs.jmedchem.1c00277 (PMC8389915; doi:10.1021/acs.jmedchem.1c00277)
Supplement: Supplementary file 3 — jm1c00277_si_003.csv [file jm1c00277_si_003.csv]

Compound	SMILES
1	NC1=CC(OC)=CC(OC)=C1
2	O=C(C1=C(OC)C=C(OC)C=C1N2)C2=O
3	COC1=C2C(NC=C2)=CC(OC)=C1
4	COC1=C2C(NCC2)=CC(OC)=C1
5	COC1=C2C(N(CC3=CC=CC=C3)CC2)=CC(OC)=C1
6	OC1=C2C(N(CC3=CC=CC=C3)CC2)=CC(O)=C1
7	O=C(NC1=CC=CC=C1)OC2=C3C(N(CC4=CC=CC=C4)CC3)=CC(OC(NC5=CC=CC=C5)=O)=C2
8	[H]N1C2=CC(OC(NC3=CC=CC=C3)=O)=CC(OC(NC4=CC=CC=C4)=O)=C2CC1
CHBC	FC(C=C1)=CC=C1C(N2C(C=C(OC(NC3=CC=CC=C3)=O)C=C4OC(NC5=CC=CC=C5)=O)=C4C=C2)C6=C(O)C(Cl)=CC=C6
